# Supplementary material for: TIAM2S Operates Multifaced Talents to Alleviate Radiosensitivity, Restrict Apoptosis, Provoke Cell Propagation, and Escalate Cell Migration for Aggravating Radioresistance-Intensified Cervical Cancer Progression
Source: Cells. 2025 Feb 26;14(5):339. doi: 10.3390/cells14050339 (PMC11898548; doi:10.3390/cells14050339)
Supplement: Supplementary file 1 [file cells-14-00339-s001.zip]

Archive with 2 entries (2 files):
- (0214 Final ) Supplementary Figures and Legends (cells_TIAM2S and RR).pdf
- Table S1.pdf
